# Supplementary material for: Blood Focused-Metabolomics and Transcriptomics Uncover Non-Linear Risk Association of Inadequate Dietary Choline Intake-Linked Metabolic Stress with MASLD Through Amino Acid Biomarkers, BCAA and MTORC 1/AKT1/IRS1 Mechanistic Mediators: A Nested Case–Control Study
Source: Int J Mol Sci. 2026 May 8;27(10):4186. doi: 10.3390/ijms27104186 (PMC13206527; doi:10.3390/ijms27104186)
Supplement: Supplementary file 1 [file ijms-27-04186-s001.zip]

Archive with 8 entries (8 files):
- Fig1 S.jpg
- Fig2 S.jpg
- Fig3 S.jpg
- Fig4 S.jpg
- S tab1.jpg
- S tab2.jpg
- S tab3.jpg
- S tab4.jpg
